# Supplementary material for: K-RAS Associated Gene-Mutation-Based Algorithm for Prediction of Treatment Response of Patients with Subtypes of Breast Cancer and Especially Triple-Negative Cancer
Source: Cancers (Basel). 2022 Oct 28;14(21):5322. doi: 10.3390/cancers14215322 (PMC9657686; doi:10.3390/cancers14215322)
Supplement: Supplementary file 1 [file cancers-14-05322-s001.zip]

Archive with 1 entries (1 files):
- cancers-1912723-supplementary.pdf
